# Supplementary material for: Magneto-Mechanical Enhancement of Elastic Moduli in Magnetoactive Elastomers with Anisotropic Microstructures
Source: Materials (Basel). 2022 Jan 15;15(2):645. doi: 10.3390/ma15020645 (PMC8780743; doi:10.3390/ma15020645)
Supplement: Supplementary file 1 [file materials-15-00645-s001.zip]

Archive with 14 entries (13 files):
- Support_information/
- __MACOSX/._Support_information
- Support_information/Support_Information.synctex.gz
- Support_information/Support_Information.tex
- __MACOSX/Support_information/._Support_Information.tex
- Support_information/S3_combine.pdf
- __MACOSX/Support_information/._S3_combine.pdf
- Support_information/Support_Information.pdf
- Support_information/S1_combine.pdf
- __MACOSX/Support_information/._S1_combine.pdf
- Support_information/Support_Information.aux
- Support_information/Support_Information.log
- Support_information/S2_combine.pdf
- __MACOSX/Support_information/._S2_combine.pdf
