# Supplementary material for: Magneto-Mechanical Enhancement of Elastic Moduli in Magnetoactive Elastomers with Anisotropic Microstructures
Source: Materials (Basel). 2022 Jan 15;15(2):645. doi: 10.3390/ma15020645 (PMC8780743; doi:10.3390/ma15020645)
Supplement: Supplementary file 1 [file materials-15-00645-s001.zip › Support_information/Support_Information.tex]

\documentclass{article}
\usepackage[usenames]{color} %used for font color
\usepackage{amssymb} %maths
\usepackage{amsmath} %maths
\usepackage{tikz}
\usepackage{graphicx}
\usepackage{tabularx} 
\usepackage[margin=1in]{geometry}
\providecommand{\keywords}[1]{\textbf{\textit{Keywords---}} #1}
\usepackage{pgfplots}
\pgfplotsset{compat=1.15}
\usepackage{tikz}
\usepackage{tikz-3dplot}
\usepackage{breakcites}


\title{Supporting Information \\[1.5em] Magneto-mechanical enhancement of elastic moduli in magnetoactive elastomers \\ [1.5em]} 
\author{Sanket Chougale$^1$, Dirk Romeis$^1$, Marina Saphiannikova$^1$ \\ [1.5em]}
\date{%
$^1$Leibniz Intitute of Polymer Research, Dresden \\[3.5em] 
Corresponding author: chougale@ipfdd.de%
}

\begin{document}

\maketitle

%%%%%%%%%%%%%%%%%%%%%%%%%%%%%%%%%%%%%%%%%%%%%%%%%%%%%%%%%%%%%%%%%%%%%%


%%%%%%%%%% Merge with supplemental materials %%%%%%%%%%
\pagebreak
%%%%%%%%%% Merge with supplemental materials %%%%%%%%%%
%%%%%%%%%% Prefix a "S" to all equations, figures, tables and reset the counter %%%%%%%%%%
\setcounter{equation}{0}
\setcounter{figure}{0}
\setcounter{table}{0}
\setcounter{page}{1}
\makeatletter
\renewcommand{\theequation}{S\arabic{equation}}
\renewcommand{\thefigure}{S\arabic{figure}}
\renewcommand{\thepage}{S\arabic{page}}
%%%%%%%%%% Prefix a "S" to all equations, figures, tables and reset the counter %%%%%%%%%%


\noindent
The magneto-induced deformations and the MR effect are shown as a function of the initial aspect ratio $\gamma_0$ for different values $\phi_p$ at constant $\phi=0.3$. In figures (\ref{fig:supp_combine1}), (\ref{fig:supp_combine2}) and (\ref{fig:supp_combine3}) the shifting of maxima can be seen with respect to the parameter $\phi_p$ for MAEs with SCs and SDs microstructures. The parameter $\phi_p$ is varied from $\phi_p=\phi$ to $\phi_p=0.4$. All figures are plotted for $\mid\vec{H}_0\mid = 470$ kA/m, $G_m=17$ kPa.


\begin{figure}[htbp]
   \centering
   \includegraphics[height=5.75cm]{S1_combine.pdf}	
    \caption{The magneto-induced elongations of anisotropic MAEs as a function of the initial aspect ratio $\gamma_0$ at different volume fractions $\phi_p$ and $\phi=0.3$. (A) For smeared columns, (B) for smeared disks.}
   \label{fig:supp_combine1}
\end{figure}
\begin{figure}[htbp]
   \centering
   \includegraphics[height=6cm]{S2_combine.pdf}	
    \caption{The magneto-rheological effect of anisotropic MAEs with SCs as a function of the initial aspect ratio $\gamma_0$ at different volume fractions $\phi_p$ and $\phi=0.3$. (A) The MR effect along $\vec{H}_0$, (B) The MR effect perpendicular to $\vec{H}_0$. } 
   \label{fig:supp_combine2} 
\end{figure}
\begin{figure}[h]
   \centering
   \includegraphics[height=6cm]{S3_combine.pdf}	
    \caption{The magneto-rheological effect of anisotropic MAEs with SDs as a function of the initial aspect ratio $\gamma_0$ at different volume fractions $\phi_p$ and $\phi=0.3$. (A) The MR effect along $\vec{H}_0$, (B) The MR effect perpendicular to $\vec{H}_0$.}
   \label{fig:supp_combine3}
\end{figure}


\end{document}
