# Supplementary material for: Magneto-Mechanical Enhancement of Elastic Moduli in Magnetoactive Elastomers with Anisotropic Microstructures
Source: Materials (Basel). 2022 Jan 15;15(2):645. doi: 10.3390/ma15020645 (PMC8780743; doi:10.3390/ma15020645)
Supplement: Supplementary file 1 [file materials-15-00645-s001.zip › Support_information/Support_Information.aux]

\relax 
\@writefile{lof}{\contentsline {figure}{\numberline {S1}{\ignorespaces The magneto-induced elongations of anisotropic MAEs as a function of the initial aspect ratio $\gamma _0$ at different volume fractions $\phi _p$ and $\phi =0.3$. (A) For smeared columns, (B) for smeared disks.}}{S1}}
\newlabel{fig:supp_combine1}{{S1}{S1}}
\@writefile{lof}{\contentsline {figure}{\numberline {S2}{\ignorespaces The magneto-rheological effect of anisotropic MAEs with SCs as a function of the initial aspect ratio $\gamma _0$ at different volume fractions $\phi _p$ and $\phi =0.3$. (A) The MR effect along $\mathaccentV {vec}17E{H}_0$, (B) The MR effect perpendicular to $\mathaccentV {vec}17E{H}_0$. }}{S1}}
\newlabel{fig:supp_combine2}{{S2}{S1}}
\@writefile{lof}{\contentsline {figure}{\numberline {S3}{\ignorespaces The magneto-rheological effect of anisotropic MAEs with SDs as a function of the initial aspect ratio $\gamma _0$ at different volume fractions $\phi _p$ and $\phi =0.3$. (A) The MR effect along $\mathaccentV {vec}17E{H}_0$, (B) The MR effect perpendicular to $\mathaccentV {vec}17E{H}_0$.}}{S2}}
\newlabel{fig:supp_combine3}{{S3}{S2}}
