# Supplementary material for: Magneto-Mechanical Enhancement of Elastic Moduli in Magnetoactive Elastomers with Anisotropic Microstructures
Source: Materials (Basel). 2022 Jan 15;15(2):645. doi: 10.3390/ma15020645 (PMC8780743; doi:10.3390/ma15020645)
Supplement: Supplementary file 1 [file materials-15-00645-s001.zip › Support_information/Support_Information.log]

This is pdfTeX, Version 3.14159265-2.6-1.40.19 (TeX Live 2018) (preloaded format=pdflatex 2019.2.28)  20 DEC 2021 15:00
entering extended mode
 restricted \write18 enabled.
 file:line:error style messages enabled.
 %&-line parsing enabled.
**Support_Information.tex
(./Support_Information.tex
LaTeX2e <2018-04-01> patch level 2
Babel <3.18> and hyphenation patterns for 84 language(s) loaded.
(/usr/local/texlive/2018/texmf-dist/tex/latex/base/article.cls
Document Class: article 2014/09/29 v1.4h Standard LaTeX document class
(/usr/local/texlive/2018/texmf-dist/tex/latex/base/size10.clo
File: size10.clo 2014/09/29 v1.4h Standard LaTeX file (size option)
)
\c@part=\count80
\c@section=\count81
\c@subsection=\count82
\c@subsubsection=\count83
\c@paragraph=\count84
\c@subparagraph=\count85
\c@figure=\count86
\c@table=\count87
\abovecaptionskip=\skip41
\belowcaptionskip=\skip42
\bibindent=\dimen102
)
(/usr/local/texlive/2018/texmf-dist/tex/latex/graphics/color.sty
Package: color 2016/07/10 v1.1e Standard LaTeX Color (DPC)

(/usr/local/texlive/2018/texmf-dist/tex/latex/graphics-cfg/color.cfg
File: color.cfg 2016/01/02 v1.6 sample color configuration
)
Package color Info: Driver file: pdftex.def on input line 147.

(/usr/local/texlive/2018/texmf-dist/tex/latex/graphics-def/pdftex.def
File: pdftex.def 2018/01/08 v1.0l Graphics/color driver for pdftex
))
(/usr/local/texlive/2018/texmf-dist/tex/latex/amsfonts/amssymb.sty
Package: amssymb 2013/01/14 v3.01 AMS font symbols

(/usr/local/texlive/2018/texmf-dist/tex/latex/amsfonts/amsfonts.sty
Package: amsfonts 2013/01/14 v3.01 Basic AMSFonts support
\@emptytoks=\toks14
\symAMSa=\mathgroup4
\symAMSb=\mathgroup5
LaTeX Font Info:    Overwriting math alphabet `\mathfrak' in version `bold'
(Font)                  U/euf/m/n --> U/euf/b/n on input line 106.
))
(/usr/local/texlive/2018/texmf-dist/tex/latex/amsmath/amsmath.sty
Package: amsmath 2017/09/02 v2.17a AMS math features
\@mathmargin=\skip43

For additional information on amsmath, use the `?' option.
(/usr/local/texlive/2018/texmf-dist/tex/latex/amsmath/amstext.sty
Package: amstext 2000/06/29 v2.01 AMS text

(/usr/local/texlive/2018/texmf-dist/tex/latex/amsmath/amsgen.sty
File: amsgen.sty 1999/11/30 v2.0 generic functions
\@emptytoks=\toks15
\ex@=\dimen103
))
(/usr/local/texlive/2018/texmf-dist/tex/latex/amsmath/amsbsy.sty
Package: amsbsy 1999/11/29 v1.2d Bold Symbols
\pmbraise@=\dimen104
)
(/usr/local/texlive/2018/texmf-dist/tex/latex/amsmath/amsopn.sty
Package: amsopn 2016/03/08 v2.02 operator names
)
\inf@bad=\count88
LaTeX Info: Redefining \frac on input line 213.
\uproot@=\count89
\leftroot@=\count90
LaTeX Info: Redefining \overline on input line 375.
\classnum@=\count91
\DOTSCASE@=\count92
LaTeX Info: Redefining \ldots on input line 472.
LaTeX Info: Redefining \dots on input line 475.
LaTeX Info: Redefining \cdots on input line 596.
\Mathstrutbox@=\box26
\strutbox@=\box27
\big@size=\dimen105
LaTeX Font Info:    Redeclaring font encoding OML on input line 712.
LaTeX Font Info:    Redeclaring font encoding OMS on input line 713.
\macc@depth=\count93
\c@MaxMatrixCols=\count94
\dotsspace@=\muskip10
\c@parentequation=\count95
\dspbrk@lvl=\count96
\tag@help=\toks16
\row@=\count97
\column@=\count98
\maxfields@=\count99
\andhelp@=\toks17
\eqnshift@=\dimen106
\alignsep@=\dimen107
\tagshift@=\dimen108
\tagwidth@=\dimen109
\totwidth@=\dimen110
\lineht@=\dimen111
\@envbody=\toks18
\multlinegap=\skip44
\multlinetaggap=\skip45
\mathdisplay@stack=\toks19
LaTeX Info: Redefining \[ on input line 2817.
LaTeX Info: Redefining \] on input line 2818.
)
(/usr/local/texlive/2018/texmf-dist/tex/latex/pgf/frontendlayer/tikz.sty
(/usr/local/texlive/2018/texmf-dist/tex/latex/pgf/basiclayer/pgf.sty
(/usr/local/texlive/2018/texmf-dist/tex/latex/pgf/utilities/pgfrcs.sty
(/usr/local/texlive/2018/texmf-dist/tex/generic/pgf/utilities/pgfutil-common.te
x
\pgfutil@everybye=\toks20
\pgfutil@tempdima=\dimen112
\pgfutil@tempdimb=\dimen113

(/usr/local/texlive/2018/texmf-dist/tex/generic/pgf/utilities/pgfutil-common-li
sts.tex))
(/usr/local/texlive/2018/texmf-dist/tex/generic/pgf/utilities/pgfutil-latex.def
\pgfutil@abb=\box28
(/usr/local/texlive/2018/texmf-dist/tex/latex/ms/everyshi.sty
Package: everyshi 2001/05/15 v3.00 EveryShipout Package (MS)
))
(/usr/local/texlive/2018/texmf-dist/tex/generic/pgf/utilities/pgfrcs.code.tex
Package: pgfrcs 2015/08/07 v3.0.1a (rcs-revision 1.31)
))
Package: pgf 2015/08/07 v3.0.1a (rcs-revision 1.15)
(/usr/local/texlive/2018/texmf-dist/tex/latex/pgf/basiclayer/pgfcore.sty
(/usr/local/texlive/2018/texmf-dist/tex/latex/graphics/graphicx.sty
Package: graphicx 2017/06/01 v1.1a Enhanced LaTeX Graphics (DPC,SPQR)

(/usr/local/texlive/2018/texmf-dist/tex/latex/graphics/keyval.sty
Package: keyval 2014/10/28 v1.15 key=value parser (DPC)
\KV@toks@=\toks21
)
(/usr/local/texlive/2018/texmf-dist/tex/latex/graphics/graphics.sty
Package: graphics 2017/06/25 v1.2c Standard LaTeX Graphics (DPC,SPQR)

(/usr/local/texlive/2018/texmf-dist/tex/latex/graphics/trig.sty
Package: trig 2016/01/03 v1.10 sin cos tan (DPC)
)
(/usr/local/texlive/2018/texmf-dist/tex/latex/graphics-cfg/graphics.cfg
File: graphics.cfg 2016/06/04 v1.11 sample graphics configuration
)
Package graphics Info: Driver file: pdftex.def on input line 99.
)
\Gin@req@height=\dimen114
\Gin@req@width=\dimen115
)
(/usr/local/texlive/2018/texmf-dist/tex/latex/pgf/systemlayer/pgfsys.sty
(/usr/local/texlive/2018/texmf-dist/tex/generic/pgf/systemlayer/pgfsys.code.tex
Package: pgfsys 2014/07/09 v3.0.1a (rcs-revision 1.48)
(/usr/local/texlive/2018/texmf-dist/tex/generic/pgf/utilities/pgfkeys.code.tex
\pgfkeys@pathtoks=\toks22
\pgfkeys@temptoks=\toks23

(/usr/local/texlive/2018/texmf-dist/tex/generic/pgf/utilities/pgfkeysfiltered.c
ode.tex
\pgfkeys@tmptoks=\toks24
))
\pgf@x=\dimen116
\pgf@y=\dimen117
\pgf@xa=\dimen118
\pgf@ya=\dimen119
\pgf@xb=\dimen120
\pgf@yb=\dimen121
\pgf@xc=\dimen122
\pgf@yc=\dimen123
\w@pgf@writea=\write3
\r@pgf@reada=\read1
\c@pgf@counta=\count100
\c@pgf@countb=\count101
\c@pgf@countc=\count102
\c@pgf@countd=\count103
\t@pgf@toka=\toks25
\t@pgf@tokb=\toks26
\t@pgf@tokc=\toks27

(/usr/local/texlive/2018/texmf-dist/tex/generic/pgf/systemlayer/pgf.cfg
File: pgf.cfg 2008/05/14  (rcs-revision 1.7)
)
Driver file for pgf: pgfsys-pdftex.def

(/usr/local/texlive/2018/texmf-dist/tex/generic/pgf/systemlayer/pgfsys-pdftex.d
ef
File: pgfsys-pdftex.def 2014/10/11  (rcs-revision 1.35)

(/usr/local/texlive/2018/texmf-dist/tex/generic/pgf/systemlayer/pgfsys-common-p
df.def
File: pgfsys-common-pdf.def 2013/10/10  (rcs-revision 1.13)
)))
(/usr/local/texlive/2018/texmf-dist/tex/generic/pgf/systemlayer/pgfsyssoftpath.
code.tex
File: pgfsyssoftpath.code.tex 2013/09/09  (rcs-revision 1.9)
\pgfsyssoftpath@smallbuffer@items=\count104
\pgfsyssoftpath@bigbuffer@items=\count105
)
(/usr/local/texlive/2018/texmf-dist/tex/generic/pgf/systemlayer/pgfsysprotocol.
code.tex
File: pgfsysprotocol.code.tex 2006/10/16  (rcs-revision 1.4)
)) (/usr/local/texlive/2018/texmf-dist/tex/latex/xcolor/xcolor.sty
Package: xcolor 2016/05/11 v2.12 LaTeX color extensions (UK)

(/usr/local/texlive/2018/texmf-dist/tex/latex/graphics-cfg/color.cfg
File: color.cfg 2016/01/02 v1.6 sample color configuration
)
Package xcolor Info: Driver file: pdftex.def on input line 225.
LaTeX Info: Redefining \color on input line 709.
Package xcolor Info: Model `cmy' substituted by `cmy0' on input line 1348.
Package xcolor Info: Model `hsb' substituted by `rgb' on input line 1352.
Package xcolor Info: Model `RGB' extended on input line 1364.
Package xcolor Info: Model `HTML' substituted by `rgb' on input line 1366.
Package xcolor Info: Model `Hsb' substituted by `hsb' on input line 1367.
Package xcolor Info: Model `tHsb' substituted by `hsb' on input line 1368.
Package xcolor Info: Model `HSB' substituted by `hsb' on input line 1369.
Package xcolor Info: Model `Gray' substituted by `gray' on input line 1370.
Package xcolor Info: Model `wave' substituted by `hsb' on input line 1371.
)
(/usr/local/texlive/2018/texmf-dist/tex/generic/pgf/basiclayer/pgfcore.code.tex
Package: pgfcore 2010/04/11 v3.0.1a (rcs-revision 1.7)
(/usr/local/texlive/2018/texmf-dist/tex/generic/pgf/math/pgfmath.code.tex
(/usr/local/texlive/2018/texmf-dist/tex/generic/pgf/math/pgfmathcalc.code.tex
(/usr/local/texlive/2018/texmf-dist/tex/generic/pgf/math/pgfmathutil.code.tex)
(/usr/local/texlive/2018/texmf-dist/tex/generic/pgf/math/pgfmathparser.code.tex
\pgfmath@dimen=\dimen124
\pgfmath@count=\count106
\pgfmath@box=\box29
\pgfmath@toks=\toks28
\pgfmath@stack@operand=\toks29
\pgfmath@stack@operation=\toks30
)
(/usr/local/texlive/2018/texmf-dist/tex/generic/pgf/math/pgfmathfunctions.code.
tex
(/usr/local/texlive/2018/texmf-dist/tex/generic/pgf/math/pgfmathfunctions.basic
.code.tex)
(/usr/local/texlive/2018/texmf-dist/tex/generic/pgf/math/pgfmathfunctions.trigo
nometric.code.tex)
(/usr/local/texlive/2018/texmf-dist/tex/generic/pgf/math/pgfmathfunctions.rando
m.code.tex)
(/usr/local/texlive/2018/texmf-dist/tex/generic/pgf/math/pgfmathfunctions.compa
rison.code.tex)
(/usr/local/texlive/2018/texmf-dist/tex/generic/pgf/math/pgfmathfunctions.base.
code.tex)
(/usr/local/texlive/2018/texmf-dist/tex/generic/pgf/math/pgfmathfunctions.round
.code.tex)
(/usr/local/texlive/2018/texmf-dist/tex/generic/pgf/math/pgfmathfunctions.misc.
code.tex)
(/usr/local/texlive/2018/texmf-dist/tex/generic/pgf/math/pgfmathfunctions.integ
erarithmetics.code.tex)))
(/usr/local/texlive/2018/texmf-dist/tex/generic/pgf/math/pgfmathfloat.code.tex
\c@pgfmathroundto@lastzeros=\count107
))
(/usr/local/texlive/2018/texmf-dist/tex/generic/pgf/basiclayer/pgfcorepoints.co
de.tex
File: pgfcorepoints.code.tex 2013/10/07  (rcs-revision 1.27)
\pgf@picminx=\dimen125
\pgf@picmaxx=\dimen126
\pgf@picminy=\dimen127
\pgf@picmaxy=\dimen128
\pgf@pathminx=\dimen129
\pgf@pathmaxx=\dimen130
\pgf@pathminy=\dimen131
\pgf@pathmaxy=\dimen132
\pgf@xx=\dimen133
\pgf@xy=\dimen134
\pgf@yx=\dimen135
\pgf@yy=\dimen136
\pgf@zx=\dimen137
\pgf@zy=\dimen138
)
(/usr/local/texlive/2018/texmf-dist/tex/generic/pgf/basiclayer/pgfcorepathconst
ruct.code.tex
File: pgfcorepathconstruct.code.tex 2013/10/07  (rcs-revision 1.29)
\pgf@path@lastx=\dimen139
\pgf@path@lasty=\dimen140
)
(/usr/local/texlive/2018/texmf-dist/tex/generic/pgf/basiclayer/pgfcorepathusage
.code.tex
File: pgfcorepathusage.code.tex 2014/11/02  (rcs-revision 1.24)
\pgf@shorten@end@additional=\dimen141
\pgf@shorten@start@additional=\dimen142
)
(/usr/local/texlive/2018/texmf-dist/tex/generic/pgf/basiclayer/pgfcorescopes.co
de.tex
File: pgfcorescopes.code.tex 2015/05/08  (rcs-revision 1.46)
\pgfpic=\box30
\pgf@hbox=\box31
\pgf@layerbox@main=\box32
\pgf@picture@serial@count=\count108
)
(/usr/local/texlive/2018/texmf-dist/tex/generic/pgf/basiclayer/pgfcoregraphicst
ate.code.tex
File: pgfcoregraphicstate.code.tex 2014/11/02  (rcs-revision 1.12)
\pgflinewidth=\dimen143
)
(/usr/local/texlive/2018/texmf-dist/tex/generic/pgf/basiclayer/pgfcoretransform
ations.code.tex
File: pgfcoretransformations.code.tex 2015/08/07  (rcs-revision 1.20)
\pgf@pt@x=\dimen144
\pgf@pt@y=\dimen145
\pgf@pt@temp=\dimen146
)
(/usr/local/texlive/2018/texmf-dist/tex/generic/pgf/basiclayer/pgfcorequick.cod
e.tex
File: pgfcorequick.code.tex 2008/10/09  (rcs-revision 1.3)
)
(/usr/local/texlive/2018/texmf-dist/tex/generic/pgf/basiclayer/pgfcoreobjects.c
ode.tex
File: pgfcoreobjects.code.tex 2006/10/11  (rcs-revision 1.2)
)
(/usr/local/texlive/2018/texmf-dist/tex/generic/pgf/basiclayer/pgfcorepathproce
ssing.code.tex
File: pgfcorepathprocessing.code.tex 2013/09/09  (rcs-revision 1.9)
)
(/usr/local/texlive/2018/texmf-dist/tex/generic/pgf/basiclayer/pgfcorearrows.co
de.tex
File: pgfcorearrows.code.tex 2015/05/14  (rcs-revision 1.43)
\pgfarrowsep=\dimen147
)
(/usr/local/texlive/2018/texmf-dist/tex/generic/pgf/basiclayer/pgfcoreshade.cod
e.tex
File: pgfcoreshade.code.tex 2013/07/15  (rcs-revision 1.15)
\pgf@max=\dimen148
\pgf@sys@shading@range@num=\count109
)
(/usr/local/texlive/2018/texmf-dist/tex/generic/pgf/basiclayer/pgfcoreimage.cod
e.tex
File: pgfcoreimage.code.tex 2013/07/15  (rcs-revision 1.18)

(/usr/local/texlive/2018/texmf-dist/tex/generic/pgf/basiclayer/pgfcoreexternal.
code.tex
File: pgfcoreexternal.code.tex 2014/07/09  (rcs-revision 1.21)
\pgfexternal@startupbox=\box33
))
(/usr/local/texlive/2018/texmf-dist/tex/generic/pgf/basiclayer/pgfcorelayers.co
de.tex
File: pgfcorelayers.code.tex 2013/07/18  (rcs-revision 1.7)
)
(/usr/local/texlive/2018/texmf-dist/tex/generic/pgf/basiclayer/pgfcoretranspare
ncy.code.tex
File: pgfcoretransparency.code.tex 2013/09/30  (rcs-revision 1.5)
)
(/usr/local/texlive/2018/texmf-dist/tex/generic/pgf/basiclayer/pgfcorepatterns.
code.tex
File: pgfcorepatterns.code.tex 2013/11/07  (rcs-revision 1.5)
)))
(/usr/local/texlive/2018/texmf-dist/tex/generic/pgf/modules/pgfmoduleshapes.cod
e.tex
File: pgfmoduleshapes.code.tex 2014/03/21  (rcs-revision 1.35)
\pgfnodeparttextbox=\box34
)
(/usr/local/texlive/2018/texmf-dist/tex/generic/pgf/modules/pgfmoduleplot.code.
tex
File: pgfmoduleplot.code.tex 2015/08/03  (rcs-revision 1.13)
)
(/usr/local/texlive/2018/texmf-dist/tex/latex/pgf/compatibility/pgfcomp-version
-0-65.sty
Package: pgfcomp-version-0-65 2007/07/03 v3.0.1a (rcs-revision 1.7)
\pgf@nodesepstart=\dimen149
\pgf@nodesepend=\dimen150
)
(/usr/local/texlive/2018/texmf-dist/tex/latex/pgf/compatibility/pgfcomp-version
-1-18.sty
Package: pgfcomp-version-1-18 2007/07/23 v3.0.1a (rcs-revision 1.1)
))
(/usr/local/texlive/2018/texmf-dist/tex/latex/pgf/utilities/pgffor.sty
(/usr/local/texlive/2018/texmf-dist/tex/latex/pgf/utilities/pgfkeys.sty
(/usr/local/texlive/2018/texmf-dist/tex/generic/pgf/utilities/pgfkeys.code.tex)
) (/usr/local/texlive/2018/texmf-dist/tex/latex/pgf/math/pgfmath.sty
(/usr/local/texlive/2018/texmf-dist/tex/generic/pgf/math/pgfmath.code.tex))
(/usr/local/texlive/2018/texmf-dist/tex/generic/pgf/utilities/pgffor.code.tex
Package: pgffor 2013/12/13 v3.0.1a (rcs-revision 1.25)

(/usr/local/texlive/2018/texmf-dist/tex/generic/pgf/math/pgfmath.code.tex)
\pgffor@iter=\dimen151
\pgffor@skip=\dimen152
\pgffor@stack=\toks31
\pgffor@toks=\toks32
))
(/usr/local/texlive/2018/texmf-dist/tex/generic/pgf/frontendlayer/tikz/tikz.cod
e.tex
Package: tikz 2015/08/07 v3.0.1a (rcs-revision 1.151)

(/usr/local/texlive/2018/texmf-dist/tex/generic/pgf/libraries/pgflibraryplothan
dlers.code.tex
File: pgflibraryplothandlers.code.tex 2013/08/31 v3.0.1a (rcs-revision 1.20)
\pgf@plot@mark@count=\count110
\pgfplotmarksize=\dimen153
)
\tikz@lastx=\dimen154
\tikz@lasty=\dimen155
\tikz@lastxsaved=\dimen156
\tikz@lastysaved=\dimen157
\tikzleveldistance=\dimen158
\tikzsiblingdistance=\dimen159
\tikz@figbox=\box35
\tikz@figbox@bg=\box36
\tikz@tempbox=\box37
\tikz@tempbox@bg=\box38
\tikztreelevel=\count111
\tikznumberofchildren=\count112
\tikznumberofcurrentchild=\count113
\tikz@fig@count=\count114

(/usr/local/texlive/2018/texmf-dist/tex/generic/pgf/modules/pgfmodulematrix.cod
e.tex
File: pgfmodulematrix.code.tex 2013/09/17  (rcs-revision 1.8)
\pgfmatrixcurrentrow=\count115
\pgfmatrixcurrentcolumn=\count116
\pgf@matrix@numberofcolumns=\count117
)
\tikz@expandcount=\count118

(/usr/local/texlive/2018/texmf-dist/tex/generic/pgf/frontendlayer/tikz/librarie
s/tikzlibrarytopaths.code.tex
File: tikzlibrarytopaths.code.tex 2008/06/17 v3.0.1a (rcs-revision 1.2)
)))
(/usr/local/texlive/2018/texmf-dist/tex/latex/tools/tabularx.sty
Package: tabularx 2016/02/03 v2.11b `tabularx' package (DPC)

(/usr/local/texlive/2018/texmf-dist/tex/latex/tools/array.sty
Package: array 2018/04/07 v2.4g Tabular extension package (FMi)
\col@sep=\dimen160
\ar@mcellbox=\box39
\extrarowheight=\dimen161
\NC@list=\toks33
\extratabsurround=\skip46
\backup@length=\skip47
\ar@cellbox=\box40
)
\TX@col@width=\dimen162
\TX@old@table=\dimen163
\TX@old@col=\dimen164
\TX@target=\dimen165
\TX@delta=\dimen166
\TX@cols=\count119
\TX@ftn=\toks34
)
(/usr/local/texlive/2018/texmf-dist/tex/latex/geometry/geometry.sty
Package: geometry 2018/03/24 v5.7 Page Geometry

(/usr/local/texlive/2018/texmf-dist/tex/generic/oberdiek/ifpdf.sty
Package: ifpdf 2017/03/15 v3.2 Provides the ifpdf switch
)
(/usr/local/texlive/2018/texmf-dist/tex/generic/oberdiek/ifvtex.sty
Package: ifvtex 2016/05/16 v1.6 Detect VTeX and its facilities (HO)
Package ifvtex Info: VTeX not detected.
)
(/usr/local/texlive/2018/texmf-dist/tex/generic/ifxetex/ifxetex.sty
Package: ifxetex 2010/09/12 v0.6 Provides ifxetex conditional
)
\Gm@cnth=\count120
\Gm@cntv=\count121
\c@Gm@tempcnt=\count122
\Gm@bindingoffset=\dimen167
\Gm@wd@mp=\dimen168
\Gm@odd@mp=\dimen169
\Gm@even@mp=\dimen170
\Gm@layoutwidth=\dimen171
\Gm@layoutheight=\dimen172
\Gm@layouthoffset=\dimen173
\Gm@layoutvoffset=\dimen174
\Gm@dimlist=\toks35
)
(/usr/local/texlive/2018/texmf-dist/tex/latex/pgfplots/pgfplots.sty
(/usr/local/texlive/2018/texmf-dist/tex/generic/pgfplots/pgfplots.revision.tex)
Package: pgfplots 2018/03/28 v1.16 Data Visualization (1.16)
(/usr/local/texlive/2018/texmf-dist/tex/generic/pgfplots/pgfplots.code.tex
(/usr/local/texlive/2018/texmf-dist/tex/generic/pgfplots/pgfplotscore.code.tex
\t@pgfplots@toka=\toks36
\t@pgfplots@tokb=\toks37
\t@pgfplots@tokc=\toks38
\pgfplots@tmpa=\dimen175
\c@pgfplots@coordindex=\count123
\c@pgfplots@scanlineindex=\count124

(/usr/local/texlive/2018/texmf-dist/tex/generic/pgfplots/sys/pgfplotssysgeneric
.code.tex))
(/usr/local/texlive/2018/texmf-dist/tex/generic/pgfplots/libs/pgfplotslibrary.c
ode.tex)
(/usr/local/texlive/2018/texmf-dist/tex/generic/pgfplots/oldpgfcompatib/pgfplot
soldpgfsupp_loader.code.tex
(/usr/local/texlive/2018/texmf-dist/tex/generic/pgf/libraries/pgflibraryfpu.cod
e.tex)
Package pgfplots: loading complementary arithmetics for your pgf version...

(/usr/local/texlive/2018/texmf-dist/tex/generic/pgfplots/oldpgfcompatib/pgfplot
soldpgfsupp_pgflibraryfpu.code.tex)
(/usr/local/texlive/2018/texmf-dist/tex/generic/pgfplots/oldpgfcompatib/pgfplot
soldpgfsupp_pgfmathfloat.code.tex
\c@pgfmathroundto@lastzeros=\count125
)
(/usr/local/texlive/2018/texmf-dist/tex/generic/pgfplots/oldpgfcompatib/pgfplot
soldpgfsupp_leq.code.tex))
(/usr/local/texlive/2018/texmf-dist/tex/generic/pgfplots/util/pgfplotsutil.code
.tex
(/usr/local/texlive/2018/texmf-dist/tex/generic/pgfplots/liststructure/pgfplots
liststructure.code.tex)
(/usr/local/texlive/2018/texmf-dist/tex/generic/pgfplots/liststructure/pgfplots
liststructureext.code.tex)
(/usr/local/texlive/2018/texmf-dist/tex/generic/pgfplots/liststructure/pgfplots
array.code.tex
\c@pgfplotsarray@tmp=\count126
)
(/usr/local/texlive/2018/texmf-dist/tex/generic/pgfplots/liststructure/pgfplots
matrix.code.tex)
(/usr/local/texlive/2018/texmf-dist/tex/generic/pgfplots/numtable/pgfplotstable
shared.code.tex
\c@pgfplotstable@counta=\count127
\t@pgfplotstable@a=\toks39
)
(/usr/local/texlive/2018/texmf-dist/tex/generic/pgfplots/liststructure/pgfplots
deque.code.tex)
(/usr/local/texlive/2018/texmf-dist/tex/generic/pgfplots/util/pgfplotsbinary.co
de.tex
(/usr/local/texlive/2018/texmf-dist/tex/generic/pgfplots/util/pgfplotsbinary.da
ta.code.tex))
(/usr/local/texlive/2018/texmf-dist/tex/generic/pgfplots/util/pgfplotsutil.verb
.code.tex)
(/usr/local/texlive/2018/texmf-dist/tex/generic/pgfplots/libs/pgflibrarypgfplot
s.surfshading.code.tex
\c@pgfplotslibrarysurf@no=\count128

(/usr/local/texlive/2018/texmf-dist/tex/generic/pgfplots/sys/pgflibrarypgfplots
.surfshading.pgfsys-pdftex.def)))
(/usr/local/texlive/2018/texmf-dist/tex/generic/pgfplots/util/pgfplotscolormap.
code.tex
(/usr/local/texlive/2018/texmf-dist/tex/generic/pgfplots/util/pgfplotscolor.cod
e.tex))
(/usr/local/texlive/2018/texmf-dist/tex/generic/pgfplots/pgfplotsstackedplots.c
ode.tex)
(/usr/local/texlive/2018/texmf-dist/tex/generic/pgfplots/pgfplotsplothandlers.c
ode.tex
(/usr/local/texlive/2018/texmf-dist/tex/generic/pgfplots/pgfplotsmeshplothandle
r.code.tex
(/usr/local/texlive/2018/texmf-dist/tex/generic/pgfplots/pgfplotsmeshplotimage.
code.tex)))
(/usr/local/texlive/2018/texmf-dist/tex/generic/pgfplots/pgfplots.scaling.code.
tex)
(/usr/local/texlive/2018/texmf-dist/tex/generic/pgfplots/pgfplotscoordprocessin
g.code.tex)
(/usr/local/texlive/2018/texmf-dist/tex/generic/pgfplots/pgfplots.errorbars.cod
e.tex)
(/usr/local/texlive/2018/texmf-dist/tex/generic/pgfplots/pgfplots.markers.code.
tex)
(/usr/local/texlive/2018/texmf-dist/tex/generic/pgfplots/pgfplotsticks.code.tex
)
(/usr/local/texlive/2018/texmf-dist/tex/generic/pgfplots/pgfplots.paths.code.te
x)
(/usr/local/texlive/2018/texmf-dist/tex/generic/pgf/frontendlayer/tikz/librarie
s/tikzlibrarydecorations.code.tex
(/usr/local/texlive/2018/texmf-dist/tex/generic/pgf/modules/pgfmoduledecoration
s.code.tex
\pgfdecoratedcompleteddistance=\dimen176
\pgfdecoratedremainingdistance=\dimen177
\pgfdecoratedinputsegmentcompleteddistance=\dimen178
\pgfdecoratedinputsegmentremainingdistance=\dimen179
\pgf@decorate@distancetomove=\dimen180
\pgf@decorate@repeatstate=\count129
\pgfdecorationsegmentamplitude=\dimen181
\pgfdecorationsegmentlength=\dimen182
)
\tikz@lib@dec@box=\box41
)
(/usr/local/texlive/2018/texmf-dist/tex/generic/pgf/frontendlayer/tikz/librarie
s/tikzlibrarydecorations.pathmorphing.code.tex
(/usr/local/texlive/2018/texmf-dist/tex/generic/pgf/libraries/decorations/pgfli
brarydecorations.pathmorphing.code.tex))
(/usr/local/texlive/2018/texmf-dist/tex/generic/pgf/frontendlayer/tikz/librarie
s/tikzlibrarydecorations.pathreplacing.code.tex
(/usr/local/texlive/2018/texmf-dist/tex/generic/pgf/libraries/decorations/pgfli
brarydecorations.pathreplacing.code.tex))
\pgfplots@numplots=\count130
\pgfplots@xmin@reg=\dimen183
\pgfplots@xmax@reg=\dimen184
\pgfplots@ymin@reg=\dimen185
\pgfplots@ymax@reg=\dimen186
\pgfplots@zmin@reg=\dimen187
\pgfplots@zmax@reg=\dimen188
)
(/usr/local/texlive/2018/texmf-dist/tex/generic/pgf/frontendlayer/tikz/librarie
s/tikzlibraryplotmarks.code.tex
File: tikzlibraryplotmarks.code.tex 2008/01/09 v3.0.1a (rcs-revision 1.1)

(/usr/local/texlive/2018/texmf-dist/tex/generic/pgf/libraries/pgflibraryplotmar
ks.code.tex
File: pgflibraryplotmarks.code.tex 2015/08/03 v3.0.1a (rcs-revision 1.14)
)))
(/usr/local/texlive/2018/texmf-dist/tex/latex/tikz-3dplot/tikz-3dplot.sty
(/usr/local/texlive/2018/texmf-dist/tex/latex/base/ifthen.sty
Package: ifthen 2014/09/29 v1.1c Standard LaTeX ifthen package (DPC)
)
(/usr/local/texlive/2018/texmf-dist/tex/generic/pgf/frontendlayer/tikz/librarie
s/tikzlibrarycalc.code.tex
File: tikzlibrarycalc.code.tex 2013/07/15 v3.0.1a (rcs-revision 1.9)
)
(/usr/local/texlive/2018/texmf-dist/tex/generic/pgf/frontendlayer/tikz/librarie
s/tikzlibrary3d.code.tex
File: tikzlibrary3d.code.tex 2013/07/17 v3.0.1a (rcs-revision 1.2)
)
(/usr/local/texlive/2018/texmf-dist/tex/generic/pgf/frontendlayer/tikz/librarie
s/tikzlibraryarrows.code.tex
File: tikzlibraryarrows.code.tex 2008/01/09 v3.0.1a (rcs-revision 1.1)

(/usr/local/texlive/2018/texmf-dist/tex/generic/pgf/libraries/pgflibraryarrows.
code.tex
File: pgflibraryarrows.code.tex 2013/09/23 v3.0.1a (rcs-revision 1.16)
\arrowsize=\dimen189
)))
(/usr/local/texlive/2018/texmf-dist/tex/latex/breakcites/breakcites.sty)
(./Support_Information.aux)
\openout1 = `Support_Information.aux'.

LaTeX Font Info:    Checking defaults for OML/cmm/m/it on input line 24.
LaTeX Font Info:    ... okay on input line 24.
LaTeX Font Info:    Checking defaults for T1/cmr/m/n on input line 24.
LaTeX Font Info:    ... okay on input line 24.
LaTeX Font Info:    Checking defaults for OT1/cmr/m/n on input line 24.
LaTeX Font Info:    ... okay on input line 24.
LaTeX Font Info:    Checking defaults for OMS/cmsy/m/n on input line 24.
LaTeX Font Info:    ... okay on input line 24.
LaTeX Font Info:    Checking defaults for OMX/cmex/m/n on input line 24.
LaTeX Font Info:    ... okay on input line 24.
LaTeX Font Info:    Checking defaults for U/cmr/m/n on input line 24.
LaTeX Font Info:    ... okay on input line 24.

(/usr/local/texlive/2018/texmf-dist/tex/context/base/mkii/supp-pdf.mkii
[Loading MPS to PDF converter (version 2006.09.02).]
\scratchcounter=\count131
\scratchdimen=\dimen190
\scratchbox=\box42
\nofMPsegments=\count132
\nofMParguments=\count133
\everyMPshowfont=\toks40
\MPscratchCnt=\count134
\MPscratchDim=\dimen191
\MPnumerator=\count135
\makeMPintoPDFobject=\count136
\everyMPtoPDFconversion=\toks41
) (/usr/local/texlive/2018/texmf-dist/tex/latex/oberdiek/epstopdf-base.sty
Package: epstopdf-base 2016/05/15 v2.6 Base part for package epstopdf

(/usr/local/texlive/2018/texmf-dist/tex/generic/oberdiek/infwarerr.sty
Package: infwarerr 2016/05/16 v1.4 Providing info/warning/error messages (HO)
)
(/usr/local/texlive/2018/texmf-dist/tex/latex/oberdiek/grfext.sty
Package: grfext 2016/05/16 v1.2 Manage graphics extensions (HO)

(/usr/local/texlive/2018/texmf-dist/tex/generic/oberdiek/kvdefinekeys.sty
Package: kvdefinekeys 2016/05/16 v1.4 Define keys (HO)

(/usr/local/texlive/2018/texmf-dist/tex/generic/oberdiek/ltxcmds.sty
Package: ltxcmds 2016/05/16 v1.23 LaTeX kernel commands for general use (HO)
)))
(/usr/local/texlive/2018/texmf-dist/tex/latex/oberdiek/kvoptions.sty
Package: kvoptions 2016/05/16 v3.12 Key value format for package options (HO)

(/usr/local/texlive/2018/texmf-dist/tex/generic/oberdiek/kvsetkeys.sty
Package: kvsetkeys 2016/05/16 v1.17 Key value parser (HO)

(/usr/local/texlive/2018/texmf-dist/tex/generic/oberdiek/etexcmds.sty
Package: etexcmds 2016/05/16 v1.6 Avoid name clashes with e-TeX commands (HO)

(/usr/local/texlive/2018/texmf-dist/tex/generic/oberdiek/ifluatex.sty
Package: ifluatex 2016/05/16 v1.4 Provides the ifluatex switch (HO)
Package ifluatex Info: LuaTeX not detected.
)
Package etexcmds Info: Could not find \expanded.
(etexcmds)             That can mean that you are not using pdfTeX 1.50 or
(etexcmds)             that some package has redefined \expanded.
(etexcmds)             In the latter case, load this package earlier.
)))
(/usr/local/texlive/2018/texmf-dist/tex/generic/oberdiek/pdftexcmds.sty
Package: pdftexcmds 2018/01/30 v0.27 Utility functions of pdfTeX for LuaTeX (HO
)
Package pdftexcmds Info: LuaTeX not detected.
Package pdftexcmds Info: \pdf@primitive is available.
Package pdftexcmds Info: \pdf@ifprimitive is available.
Package pdftexcmds Info: \pdfdraftmode found.
)
Package epstopdf-base Info: Redefining graphics rule for `.eps' on input line 4
38.
Package grfext Info: Graphics extension search list:
(grfext)             [.pdf,.png,.jpg,.mps,.jpeg,.jbig2,.jb2,.PDF,.PNG,.JPG,.JPE
G,.JBIG2,.JB2,.eps]
(grfext)             \AppendGraphicsExtensions on input line 456.

(/usr/local/texlive/2018/texmf-dist/tex/latex/latexconfig/epstopdf-sys.cfg
File: epstopdf-sys.cfg 2010/07/13 v1.3 Configuration of (r)epstopdf for TeX Liv
e
))
ABD: EveryShipout initializing macros
*geometry* driver: auto-detecting
*geometry* detected driver: pdftex
*geometry* verbose mode - [ preamble ] result:
* driver: pdftex
* paper: <default>
* layout: <same size as paper>
* layoutoffset:(h,v)=(0.0pt,0.0pt)
* modes: 
* h-part:(L,W,R)=(72.26999pt, 469.75502pt, 72.26999pt)
* v-part:(T,H,B)=(72.26999pt, 650.43001pt, 72.26999pt)
* \paperwidth=614.295pt
* \paperheight=794.96999pt
* \textwidth=469.75502pt
* \textheight=650.43001pt
* \oddsidemargin=0.0pt
* \evensidemargin=0.0pt
* \topmargin=-37.0pt
* \headheight=12.0pt
* \headsep=25.0pt
* \topskip=10.0pt
* \footskip=30.0pt
* \marginparwidth=65.0pt
* \marginparsep=11.0pt
* \columnsep=10.0pt
* \skip\footins=9.0pt plus 4.0pt minus 2.0pt
* \hoffset=0.0pt
* \voffset=0.0pt
* \mag=1000
* \@twocolumnfalse
* \@twosidefalse
* \@mparswitchfalse
* \@reversemarginfalse
* (1in=72.27pt=25.4mm, 1cm=28.453pt)

Package pgfplots notification 'compat/show suggested version=true': you might b
enefit from \pgfplotsset{compat=1.16} (current compat level: 1.15).

LaTeX Font Info:    Try loading font information for U+msa on input line 26.
(/usr/local/texlive/2018/texmf-dist/tex/latex/amsfonts/umsa.fd
File: umsa.fd 2013/01/14 v3.01 AMS symbols A
)
LaTeX Font Info:    Try loading font information for U+msb on input line 26.

(/usr/local/texlive/2018/texmf-dist/tex/latex/amsfonts/umsb.fd
File: umsb.fd 2013/01/14 v3.01 AMS symbols B
) [1

{/usr/local/texlive/2018/texmf-var/fonts/map/pdftex/updmap/pdftex.map}]
<S1_combine.pdf, id=13, 995.72pt x 360.34625pt>
File: S1_combine.pdf Graphic file (type pdf)
<use S1_combine.pdf>
Package pdftex.def Info: S1_combine.pdf  used on input line 52.
(pdftex.def)             Requested size: 452.06573pt x 163.60333pt.
<S2_combine.pdf, id=14, 906.38625pt x 348.30125pt>
File: S2_combine.pdf Graphic file (type pdf)
<use S2_combine.pdf>
Package pdftex.def Info: S2_combine.pdf  used on input line 58.
(pdftex.def)             Requested size: 444.25761pt x 170.71652pt.
<S3_combine.pdf, id=15, 905.3825pt x 348.30125pt>
File: S3_combine.pdf Graphic file (type pdf)
<use S3_combine.pdf>
Package pdftex.def Info: S3_combine.pdf  used on input line 64.
(pdftex.def)             Requested size: 443.76564pt x 170.71652pt.


LaTeX Warning: `h' float specifier changed to `ht'.

[1 <./S1_combine.pdf> <./S2_combine.pdf>] [2 <./S3_combine.pdf>]
(./Support_Information.aux) ) 
Here is how much of TeX's memory you used:
 23462 strings out of 492649
 603931 string characters out of 6129622
 782255 words of memory out of 5000000
 26925 multiletter control sequences out of 15000+600000
 10283 words of font info for 41 fonts, out of 8000000 for 9000
 1141 hyphenation exceptions out of 8191
 69i,7n,119p,740b,609s stack positions out of 5000i,500n,10000p,200000b,80000s
</usr/local/texlive/2018/texmf-dist/fonts/type1/pu
blic/amsfonts/cm/cmmi10.pfb></usr/local/texlive/2018/texmf-dist/fonts/type1/pub
lic/amsfonts/cm/cmmi7.pfb></usr/local/texlive/2018/texmf-dist/fonts/type1/publi
c/amsfonts/cm/cmr10.pfb></usr/local/texlive/2018/texmf-dist/fonts/type1/public/
amsfonts/cm/cmr12.pfb></usr/local/texlive/2018/texmf-dist/fonts/type1/public/am
sfonts/cm/cmr17.pfb></usr/local/texlive/2018/texmf-dist/fonts/type1/public/amsf
onts/cm/cmr7.pfb></usr/local/texlive/2018/texmf-dist/fonts/type1/public/amsfont
s/cm/cmr8.pfb></usr/local/texlive/2018/texmf-dist/fonts/type1/public/amsfonts/c
m/cmsy10.pfb>
Output written on Support_Information.pdf (3 pages, 279225 bytes).
PDF statistics:
 103 PDF objects out of 1000 (max. 8388607)
 62 compressed objects within 1 object stream
 0 named destinations out of 1000 (max. 500000)
 28 words of extra memory for PDF output out of 10000 (max. 10000000)
